# Supplementary material for: Ketamine’s Amelioration of Fear Extinction in Adolescent Male Mice Is Associated with the Activation of the Hippocampal Akt-mTOR-GluA1 Pathway
Source: Pharmaceuticals (Basel). 2024 May 22;17(6):669. doi: 10.3390/ph17060669 (PMC11206546; doi:10.3390/ph17060669)
Supplement: Supplementary file 1 [file pharmaceuticals-17-00669-s001.zip]

Archive with 8 entries (8 files):
- BDNF and Actin.tif
- GluA1 and Actin.tif
- GluN2A and actin.tif
- GluN2B and actin.tif
- pAkt and tAkt.tif
- pErk and tErk.tif
- pmTOR and tmTOR.tif
- SI Figure 1 1200 dpi.tif
